# Supplementary material for: Genetic Predisposition to Elevated Levels of Circulating ADAM17 Is Associated with the Risk of Severe COVID-19
Source: Int J Mol Sci. 2023 Nov 1;24(21):15879. doi: 10.3390/ijms242115879 (PMC10647461; doi:10.3390/ijms242115879)
Supplement: Supplementary file 1 [file ijms-24-15879-s001.zip]

Archive with 1 entries (1 files):
- ijms-2652995-SI.pdf
